# Supplementary material for: Chagas Disease Diagnosis with Trypanosoma cruzi-Exclusive Epitopes in GFP
Source: Vaccines (Basel). 2024 Sep 8;12(9):1029. doi: 10.3390/vaccines12091029 (PMC11435546; doi:10.3390/vaccines12091029)
Supplement: Supplementary file 1 [file vaccines-12-01029-s001.zip]

Archive with 1 entries (1 files):
- vaccines-3045530-supplementary.pdf
